# Supplementary material for: Unlocking the Potential of Curcumae Rhizoma Aqueous Extract in Stress Resistance and Extending Lifespan in Caenorhabditis elegans
Source: Molecules. 2025 Apr 8;30(8):1668. doi: 10.3390/molecules30081668 (PMC12029441; doi:10.3390/molecules30081668)
Supplement: Supplementary file 1 [file molecules-30-01668-s001.zip]

Archive with 1 entries (1 files):
- molecules-3496618-supplementary.pdf
